# Supplementary material for: First Specific Detection of Mammalian Orthoreovirus from Goats Using TaqMan Real-Time RT-PCR Technology
Source: Vet Sci. 2024 Mar 22;11(4):141. doi: 10.3390/vetsci11040141 (PMC11054425; doi:10.3390/vetsci11040141)
Supplement: Supplementary file 1 [file vetsci-11-00141-s001.zip]

Archive with 1 entries (1 files):
- vetsci-2866962-supplementary.pdf
